# Supplementary material for: Multidrug Resistance in Bacterial Isolates from Clinical Samples Submitted to a National Veterinary Diagnostic Facility in Uganda (2014–2020): A Retrospective Analysis
Source: Antibiotics (Basel). 2025 Dec 16;14(12):1276. doi: 10.3390/antibiotics14121276 (PMC12729908; doi:10.3390/antibiotics14121276)
Supplement: Supplementary file 1 [file antibiotics-14-01276-s001.zip]

Archive with 1 entries (1 files):
- antibiotics-3940479-supplementary.pdf
